# Supplementary material for: Methodological issues in economic evaluations of disease prevention and health promotion: an overview of systematic and scoping reviews
Source: BMC Public Health. 2021 Nov 20;21:2130. doi: 10.1186/s12889-021-12174-w (PMC8605499; doi:10.1186/s12889-021-12174-w)
Supplement: Supplementary file 6 — Additional file 6. Quantitative Synthesis. [file 12889_2021_12174_MOESM6_ESM.xlsx]

## Sheet: Quantitative synthesis
Additional information 6: Quantitative Synthesis. Overview of the overarching analyses conducted to summarize evidence on methodological approaches in the underlying studies for each of the four PHRC criteria. CCA = cost-consequences analysis, CBA = cost-benefit analysis, CEA = cost-effectiveness analysis, CMA = cost minimization analysis, CUA = cost-utility analysis, MBA = model-based analysis, …
		Cochrane	Reeves	Huter	Oosterhoff	Dubas-Jakóbczyk	Döring	Alayli-Goebbels	Polinder	Weatherly	Zanganeh	Hill
		15	14	8	23	29	6	142	48	154	28	27		494
		0.0303644	0.0283401	0.0161943	0.0465587	0.0587045	0.0121457	0.287449	0.097166	0.311741	0.0566802	0.0546559		1
Studies providing information
CEA		6	12	2	11	13	5	68	18	56	10	6
%		0.4	0.857143	0.25	0.478261	0.448276	0.833333	0.478873	0.375	0.363636	0.357143	0.222222
weighted		0.0121457	0.0242915	0.00404858	0.0222672	0.0263158	0.0101215	0.137652	0.0364372	0.11336	0.0202429	0.0121457		0.419028
CUA		5	1	2	4	3	0	15	5	41	9	13
%		0.333333	0.0714286	0.25	0.173913	0.103448	0	0.105634	0.104167	0.266234	0.321429	0.481481
weighted		0.0101215	0.00202429	0.00404858	0.00809717	0.00607287	0	0.0303644	0.0101215	0.082996	0.0182186	0.0263158		0.198381
CBA		0	1	0	2	3	0	8	17	0	0	1
%		0	0.0714286	0	0.0869565	0.103448	0	0.056338	0.354167	0	0	0.037037
weighted		0	0.00202429	0	0.00404858	0.00607287	0	0.0161943	0.034413	0	0	0.00202429		0.0647773
CCA		0	0	0	0	2	1	12	0	57	1	1
%		0	0	0	0	0.0689655	0.166667	0.084507	0	0.37013	0.0357143	0.037037
weighted		0	0	0	0	0.00404858	0.00202429	0.0242915	0	0.115385	0.00202429	0.00202429		0.149798
CMA		0	0	0	0	0	0	4	0	0	0	0
%		0	0	0	0	0	0	0.028169	0	0	0	0
weighted		0	0	0	0	0	0	0.00809717	0	0	0	0		0.00809717
SROI		0	0	0	1	0	0	0	0	0	0	1
%		0	0	0	0.0434783	0	0	0	0	0	0	0.037037
weighted		0	0	0	0.00202429	0	0	0	0	0	0	0.00202429		0.00404858
Different types		4	0	4	5	8	0	35	8	0	8	5
%		0.266667	0	0.5	0.217391	0.275862	0	0.246479	0.166667	0	0.285714	0.185185
		0.00809717	0	0.00809717	0.0101215	0.0161943	0	0.0708502	0.0161943	0	0.0161943	0.0101215		0.15587
Societal perspective
	Studies providing information	Weights	Proportion in the studies	Weighted Proportion
Cochrane	15	0.0426136	0.27	0.0115057
Reeves	14	0.0397727	0.42	0.0167045
Huter	8	0.0227273	0.125	0.00284091
Oosterhoff	23	0.0653409	0.74	0.0483523
Dubas-Jakóbczyk	29	0.0823864	0.41	0.0337784
Döring	6	0.0170455	0.5	0.00852273
Polinder	48	0.136364	0.69	0.0940909
Weatherly	154	0.4375	0.31	0.135625
Zanganeh	28	0.0795455	0.84	0.0668182
Hill	27	0.0767045	0.52	0.0398864
	352	1		0.458125
Lifelong time horizon
	Studies providing information	Weights	Proportion in the studies	Weighted Proportion
Cochrane	15	0.0441176	0.33	0.0145588
Reeves	14	0.0411765	0	0
Huter	8	0.0235294	0.125	0.00294118
Oosterhoff	23	0.0676471	0.43	0.0290882
Dubas-Jakóbczyk	29	0.0852941	0.17	0.0145
Döring	6	0.0176471	0.67	0.0118235
Alayli-Goebbels	142	0.417647	0.21	0.0877059
Polinder	48	0.141176	0.08	0.0112941
Zanganeh	28	0.0823529	0.39	0.0321176
Hill	27	0.0794118	0.37	0.0293824
	340	1		0.233412
Time horizon ≤5 years
	Studies providing information	Weights	Proportion in the studies	Weighted Proportion
Cochrane	15	0.0441176	0.666667	0.0294118
Reeves	14	0.0411765	0.642857	0.0264706
Huter	8	0.0235294	0.75	0.0176471
Oosterhoff	23	0.0676471	0.391304	0.0264706
Dubas-Jakóbczyk	29	0.0852941	0.689655	0.0588235
Döring	6	0.0176471	0.333333	0.00588235
Alayli-Goebbels	142	0.417647	0.429577	0.179412
Polinder	48	0.141176	0.333333	0.0470588
Zanganeh	28	0.0823529	0.214286	0.0176471
Hill	27	0.0794118	0.444444	0.0352941
	340	1		0.444118
TBA: Time horizon ≤2 years
	Studies providing information	Weights	Proportion in the studies	Weighted Proportion
Cochrane	10	0.0735294	1	0.0735294
Reeves	12	0.0882353	0.5	0.0441176
Huter	4	0.0294118	1	0.0294118
Oosterhoff	9	0.0661765	0.78	0.0516176
Döring	2	0.0147059	1	0.0147059
Alayli-Goebbels	58	0.426471	0.83	0.353971
Polinder	24	0.176471	0.166667	0.0294118
Zanganeh	9	0.0661765	0.67	0.0443382
Hill	8	0.0588235	0.5	0.0294118
	136	1		0.641103
TBA-MBA
	Studies providing information	Weights	Proportion in the studies	Weighted Proportion
Cochrane	15	0.0322581	0	0
Reeves	14	0.0301075	0.07	0.00210753
Huter	8	0.0172043	0.03	0.000516129
Oosterhoff	23	0.0494624	0	0
Döring	6	0.0129032	0	0
Alayli-Goebbels	142	0.305376	0.16	0.0488602
Polinder	48	0.103226	0	0
Weatherly	154	0.331183	0.14	0.0463656
Zanganeh	28	0.0602151	0	0
Hill	27	0.0580645	0.04	0.00232258
	465	1		0.100172
Intermediate outcomes
	Studies providing information	Weights	Proportion in the studies	Weighted Proportion
Cochrane	15	0.0479233	0.53	0.0253994
Reeves	14	0.0447284	0.93	0.0415974
Huter	8	0.0255591	1	0.0255591
Oosterhoff	23	0.0734824	0.48	0.0352716
Dubas-Jakóbczyk	29	0.0926518	0.35	0.0324281
Döring	6	0.0191693	1	0.0191693
Alayli-Goebbels	142	0.453674	0.61	0.276741
Polinder	48	0.153355	0.1	0.0153355
Zanganeh	28	0.0894569	1	0.0894569
	313	1		0.560958
Preference-based outcomes
	Studies providing information	Weights	Proportion in the studies	Weighted Proportion
Cochrane	15	0.0303644	0.6	0.0182186
Reeves	14	0.0283401	0.142857	0.00404858
Huter	8	0.0161943	0.75	0.0121457
Oosterhoff	23	0.0465587	0.391304	0.0182186
Dubas-Jakóbczyk	29	0.0587045	0.38	0.0223077
Alayli-Goebbels	142	0.287449	0.38	0.109231
Polinder	48	0.097166	0.19	0.0184615
Weatherly	154	0.311741	0.272727	0.0850202
Zanganeh	28	0.0566802	0.59	0.0334413
Hill	27	0.0546559	0.67	0.0366194
Döring	6	0.0121457	0.33	0.0040081
	494	1		0.361721
Non-health outcomes
	Studies providing information	Weights	Proportion in the studies	Weighted Proportion
Cochrane	15	0.0581395	0.13	0.00755814
Reeves	14	0.0542636	0.07	0.00379845
Huter	8	0.0310078	0.125	0.00387597
Oosterhoff	23	0.0891473	0.13	0.0115891
Dubas-Jakóbczyk	29	0.112403	0.03	0.00337209
Alayli-Goebbels	142	0.550388	0.09	0.0495349
Hill	27	0.104651	0	0
	258	1		0.0797287
Education
	Studies providing information	Weights	Proportion in the studies	Weighted Proportion
Reeves	14	0.0569106	0.43	0.0244715
Zanganeh	28	0.113821	0.04	0.00455285
Oosterhoff	23	0.0934959	0.09	0.00841463
Hill	27	0.109756	0.11	0.0120732
Weatherly	154	0.626016	0.03	0.0187805
	246	1		0.0682927
Labor (productivity)
	Studies providing information	Weights	Proportion in the studies	Weighted Proportion
Cochrane	15	0.0436047	0.2	0.00872093
Reeves	14	0.0406977	0.29	0.0118023
Zanganeh	28	0.0813953	0.57	0.0463953
Oosterhoff	23	0.0668605	0.17	0.0113663
Dubas-Jakóbczyk	29	0.0843023	0.03	0.00252907
Hill	27	0.0784884	0.26	0.020407
Döring	6	0.0174419	0.67	0.011686
Polinder	48	0.139535	0.23	0.032093
Weatherly	154	0.447674	0.2	0.0895349
	344	1		0.234535
Household (informal care)
	Studies providing information	Weights	Proportion in the studies	Weighted Proportion
Oosterhoff	23	0.0818505	0.13	0.0106406
Dubas-Jakóbczyk	29	0.103203	0.21	0.0216726
Hill	27	0.0960854	0.15	0.0144128
Polinder	48	0.170819	0.02	0.00341637
Weatherly	154	0.548043	0.02	0.0109609
	281	1		0.0611032
Criminal Justice
	Studies providing information	Weights	Proportion in the studies	Weighted Proportion
Reeves	14	0.0717949	0.07	0.00502564
Hill	27	0.138462	0.33	0.0456923
Weatherly	154	0.789744	0.04	0.0315897
	195	1		0.0823077
Other individual/family effects
	Studies providing information	Weights	Proportion in the studies	Weighted Proportion
Zanganeh	28	0.119658	0.18	0.0215385
Oosterhoff	23	0.0982906	0.04	0.00393162
Dubas-Jakóbczyk	29	0.123932	0.07	0.00867521
Weatherly	154	0.65812	0.16	0.105299
	234	1		0.139444
